# Supplementary material for: Twelve New Taxa of Xylaria Associated with Termite Nests and Soil from Northeast Thailand
Source: Biology (Basel). 2021 Jun 23;10(7):575. doi: 10.3390/biology10070575 (PMC8301132; doi:10.3390/biology10070575)
Supplement: Supplementary file 1 [file biology-10-00575-s001.zip]

Archive with 1 entries (1 files):
- biology-1198903-supplementary.pdf
